# Supplementary material for: Combining the high‐dose/refuge strategy and self‐limiting transgenic insects in resistance management—A test in experimental mesocosms
Source: Evol Appl. 2018 Jan 18;11(5):727–38. doi: 10.1111/eva.12573 (PMC5979637; doi:10.1111/eva.12573)
Supplement: Supplementary file 2 [file EVA-11-727-s002.xlsx]

## Sheet: refuge size expt
									resistance frequencies inferred from bioassay data (col K, L, M)
treatment	replicate	initialfreq	initialpop	relr	refuge	tox_sur	ref_sur	refugia	psur	bioassay_dose	bioassay_death	_bioassay_alive	total	popsize	freqrr	freqrra
control	1	0.15	200	0	0.1	10	402	0.975728	0.0242718	0.524	30	0	30	412	0	0.0333333
control	1	0.15	200	0	0.1	10	402	0.975728	0.0242718	0.262	28	2	30	412	0.0666667
control	1	0.15	200	0	0.1	10	402	0.975728	0.0242718	0.131	29	1	30	412	0.0333333
control	2	0.15	200	0	0.1	21	70	0.769231	0.230769	0.524	24	6	30	91	0.2	0.333333
control	2	0.15	200	0	0.1	21	70	0.769231	0.230769	0.262	21	9	30	91	0.3
control	2	0.15	200	0	0.1	21	70	0.769231	0.230769	0.131	15	15	30	91	0.5
control	3	0.15	200	0	0.1	15	26	0.634146	0.365854	0.524	23	7	30	41	0.233333	0.233333
control	3	0.15	200	0	0.1	15	26	0.634146	0.365854	0.262	22	8	30	41	0.266667
control	3	0.15	200	0	0.1	15	26	0.634146	0.365854	0.131	24	6	30	41	0.2
control	1	0.15	200	0	0.2	14	83	0.85567	0.14433	0.524	28	2	30	97	0.0666667	0.0555556
control	1	0.15	200	0	0.2	14	83	0.85567	0.14433	0.262	29	1	30	97	0.0333333
control	1	0.15	200	0	0.2	14	83	0.85567	0.14433	0.131	28	2	30	97	0.0666667
control	2	0.15	200	0	0.2	8	53	0.868852	0.131148	0.524	26	4	30	61	0.133333	0.0888889
control	2	0.15	200	0	0.2	8	53	0.868852	0.131148	0.262	26	4	30	61	0.133333
control	2	0.15	200	0	0.2	8	53	0.868852	0.131148	0.131	30	0	30	61	0
control	3	0.15	200	0	0.2	14	34	0.708333	0.291667	0.524	23	7	30	48	0.233333	0.166667
control	3	0.15	200	0	0.2	14	34	0.708333	0.291667	0.262	25	5	30	48	0.166667
control	3	0.15	200	0	0.2	14	34	0.708333	0.291667	0.131	27	3	30	48	0.1
Self-limiting DBM	1	0.15	200	2	0.1	1	4	0.8	0.2	0.524				5
Self-limiting DBM	1	0.15	200	2	0.1	1	4	0.8	0.2	0.262				5
Self-limiting DBM	1	0.15	200	2	0.1	1	4	0.8	0.2	0.131				5
Self-limiting DBM	2	0.15	200	2	0.1	15	80	0.842105	0.157895	0.524	24	6	30	95	0.2	0.211111
Self-limiting DBM	2	0.15	200	2	0.1	15	80	0.842105	0.157895	0.262	21	9	30	95	0.3
Self-limiting DBM	2	0.15	200	2	0.1	15	80	0.842105	0.157895	0.131	26	4	30	95	0.133333
Self-limiting DBM	3	0.15	200	2	0.1	24	165	0.873016	0.126984	0.262	28	2	30	189	0.0666667	0.0833333
Self-limiting DBM	3	0.15	200	2	0.1	24	165	0.873016	0.126984	0.131	27	3	30	189	0.1
Self-limiting DBM	3	0.15	200	2	0.1	24	165	0.873016	0.126984	0.524				189
Self-limiting DBM	1	0.15	200	2	0.2	1	223	0.995536	0.00446429	0.524	30	0	30	224	0	0.0333333
Self-limiting DBM	1	0.15	200	2	0.2	1	223	0.995536	0.00446429	0.262	29	1	30	224	0.0333333
Self-limiting DBM	1	0.15	200	2	0.2	1	223	0.995536	0.00446429	0.131	28	2	30	224	0.0666667
Self-limiting DBM	2	0.15	200	2	0.2	17	56	0.767123	0.232877	0.524	27	3	30	73	0.1	0.177778
Self-limiting DBM	2	0.15	200	2	0.2	17	56	0.767123	0.232877	0.262	27	3	30	73	0.1
Self-limiting DBM	2	0.15	200	2	0.2	17	56	0.767123	0.232877	0.131	20	10	30	73	0.333333
Self-limiting DBM	3	0.15	200	2	0.2	22	101	0.821138	0.178862	0.524	29	1	30	123	0.0333333	0.0555556
Self-limiting DBM	3	0.15	200	2	0.2	22	101	0.821138	0.178862	0.262	27	3	30	123	0.1
Self-limiting DBM	3	0.15	200	2	0.2	22	101	0.821138	0.178862	0.131	29	1	30	123	0.0333333

## Sheet: High freq poulation data (fig2)
treatment	replicate	RIDL	initialr	initialpop	generation	week	toxin survivors _ weight in g	tpupae	refuge pupae_weight in g	rpupae	total_wt	tot_pupae	psurvivor	refsize
Control	1	no	0.15	2.4	1	4	2.637	439.5	4.068	678	6.705	1117.5	0.393289	0.606711
Control	2	no	0.15	2.4	1	4	2.19	365	2.322	387	4.512	752	0.485372	0.514628
Control	3	no	0.15	2.4	1	4	2.567	427.833	1.473	245.5	4.04	673.333	0.635396	0.364604
Control	4	no	0.15	2.4	1	4	2.505	417.5	2.585	430.833	5.09	848.333	0.492141	0.507859
Self-limiting DBM	1	yes	0.15	2.4	1	4	0.872	145.333	1.259	209.833	2.131	355.167	0.409198	0.590802
Self-limiting DBM	2	yes	0.15	2.4	1	4	1.138	189.667	0.772	128.667	1.91	318.333	0.595812	0.404188
Self-limiting DBM	3	yes	0.15	2.4	1	4	0.555	92.5	0.794	132.333	1.349	224.833	0.411416	0.588584
Self-limiting DBM	4	yes	0.15	2.4	1	4	0.445	74.1667	0.779	129.833	1.224	204	0.363562	0.636438
Control	1	no	0.15	2.4	2	6	1.44	240	1.26	210	2.7	450	0.533333	0.466667
Control	1	no	0.15	2.4	2	7	0.36	60	0.04	6.66667	0.4	66.6667	0.9	0.1
Control	1	no	0.15	2.4	2	8	0.68	113.333	0.18	30	0.86	143.333	0.790698	0.209302
Control	2	no	0.15	2.4	2	6	2.51	418.333	1.29	215	3.8	633.333	0.660526	0.339474
Control	2	no	0.15	2.4	2	7	0.94	156.667	0.11	18.3333	1.05	175	0.895238	0.104762
Control	2	no	0.15	2.4	2	8	1.39	231.667	0.26	43.3333	1.65	275	0.842424	0.157576
Control	3	no	0.15	2.4	2	6	1.71	285	0.72	120	2.43	405	0.703704	0.296296
Control	3	no	0.15	2.4	2	7	1.03	171.667	0.06	10	1.09	181.667	0.944954	0.0550459
Control	3	no	0.15	2.4	2	8	2.23	371.667	0.45	75	2.68	446.667	0.83209	0.16791
Control	4	no	0.15	2.4	2	6	0.56	93.3333	0.88	146.667	1.44	240	0.388889	0.611111
Control	4	no	0.15	2.4	2	7	2.09	348.333	0.36	60	2.45	408.333	0.853061	0.146939
Control	4	no	0.15	2.4	2	8	0.59	98.3333	0.28	46.6667	0.87	145	0.678161	0.321839
Self-limiting DBM	1	yes	0.15	2.4	2	6	1.41	235	0.46	76.6667	1.87	311.667	0.754011	0.245989
Self-limiting DBM	1	yes	0.15	2.4	2	7	0.55	91.6667	0.09	15	0.64	106.667	0.859375	0.140625
Self-limiting DBM	1	yes	0.15	2.4	2	8	0.54	90	0.1	16.6667	0.64	106.667	0.84375	0.15625
Self-limiting DBM	2	yes	0.15	2.4	2	6	1.87	311.667	0.44	73.3333	2.31	385	0.809524	0.190476
Self-limiting DBM	2	yes	0.15	2.4	2	7	0.54	90	0.05	8.33333	0.59	98.3333	0.915254	0.0847458
Self-limiting DBM	2	yes	0.15	2.4	2	8	0.46	76.6667	0.18	30	0.64	106.667	0.71875	0.28125
Self-limiting DBM	3	yes	0.15	2.4	2	6	1.03	171.667	0.17	28.3333	1.2	200	0.858333	0.141667
Self-limiting DBM	3	yes	0.15	2.4	2	7	0.22	36.6667	0.02	3.33333	0.24	40	0.916667	0.0833333
Self-limiting DBM	3	yes	0.15	2.4	2	8	0.27	45	0.09	15	0.36	60	0.75	0.25
Self-limiting DBM	4	yes	0.15	2.4	2	6	0.67	111.667	0.42	70	1.09	181.667	0.614679	0.385321
Self-limiting DBM	4	yes	0.15	2.4	2	7	0.11	18.3333	0.02	3.33333	0.13	21.6667	0.846154	0.153846
Self-limiting DBM	4	yes	0.15	2.4	2	8	0.24	40	0.11	18.3333	0.35	58.3333	0.685714	0.314286
Control	1	no	0.15	2.4	3	9	1.89	315	0.14	23.3333	2.03	338.333	0.931034	0.0689655
Control	1	no	0.15	2.4	3	10	0.43	71.6667	0.05	8.33333	0.48	80	0.895833	0.104167
Control	1	no	0.15	2.4	3	11	2.48	413.333	0.58	96.6667	3.06	510	0.810458	0.189542
Control	2	no	0.15	2.4	3	9	0.45	75	0.15	25	0.6	100	0.75	0.25
Control	2	no	0.15	2.4	3	10	0.52	86.6667	0.03	5	0.55	91.6667	0.945455	0.0545455
Control	2	no	0.15	2.4	3	11	2.09	348.333	0.53	88.3333	2.62	436.667	0.79771	0.20229
Control	3	no	0.15	2.4	3	9	0.96	160	0.39	65	1.35	225	0.711111	0.288889
Control	3	no	0.15	2.4	3	10	0.22	36.6667	0.04	6.66667	0.26	43.3333	0.846154	0.153846
Control	3	no	0.15	2.4	3	11	3.27	545	0.48	80	3.75	625	0.872	0.128
Control	4	no	0.15	2.4	3	9	2.5	416.667	0.47	78.3333	2.97	495	0.841751	0.158249
Control	4	no	0.15	2.4	3	10	0.88	146.667	0.19	31.6667	1.07	178.333	0.82243	0.17757
Control	4	no	0.15	2.4	3	11	3.87	645	1.19	198.333	5.06	843.333	0.764822	0.235178
Self-limiting DBM	1	yes	0.15	2.4	3	9	0.4	66.6667	0.04	6.66667	0.44	73.3333	0.909091	0.0909091
Self-limiting DBM	1	yes	0.15	2.4	3	10	0.18	30	0.04	6.66667	0.22	36.6667	0.818182	0.181818
Self-limiting DBM	1	yes	0.15	2.4	3	11	1.87	311.667	0.37	61.6667	2.24	373.333	0.834821	0.165179
Self-limiting DBM	2	yes	0.15	2.4	3	9	0.44	73.3333	0.03	5	0.47	78.3333	0.93617	0.0638298
Self-limiting DBM	2	yes	0.15	2.4	3	10	0.19	31.6667	0.03	5	0.22	36.6667	0.863636	0.136364
Self-limiting DBM	2	yes	0.15	2.4	3	11	0.99	165	0.24	40	1.23	205	0.804878	0.195122
Self-limiting DBM	3	yes	0.15	2.4	3	9	0.43	71.6667	0.06	10	0.49	81.6667	0.877551	0.122449
Self-limiting DBM	3	yes	0.15	2.4	3	10	0	0	0	0	0	0	0	0
Self-limiting DBM	3	yes	0.15	2.4	3	11	0.13	21.6667	0.07	11.6667	0.2	33.3333	0.65	0.35
Self-limiting DBM	4	yes	0.15	2.4	3	9	0.51	85	0.12	20	0.63	105	0.809524	0.190476
Self-limiting DBM	4	yes	0.15	2.4	3	10	0	0	0	0	0	0	0	0
Self-limiting DBM	4	yes	0.15	2.4	3	11	1.29	215	0.19	31.6667	1.48	246.667	0.871622	0.128378

## Sheet: High freq bioassay data (fig2)
High	treatment	replicate	RIDL	initialr	initialpop	generation	week	assay_dose	dead	alive
	Self-limiting DBM	1	yes	0.15	2.4	1	4	0	3	27
	Self-limiting DBM	1	yes	0.15	2.4	1	4	0.4	45	15
	Self-limiting DBM	1	yes	0.15	2.4	1	4	0.8	41	19
	Self-limiting DBM	1	yes	0.15	2.4	1	4	1.6	38	22
	Self-limiting DBM	2	yes	0.15	2.4	1	4	0	2	28
	Self-limiting DBM	2	yes	0.15	2.4	1	4	0.4	34	26
	Self-limiting DBM	2	yes	0.15	2.4	1	4	0.8	40	20
	Self-limiting DBM	2	yes	0.15	2.4	1	4	1.6	40	20
	Self-limiting DBM	3	yes	0.15	2.4	1	4	0	0	30
	Self-limiting DBM	3	yes	0.15	2.4	1	4	0.4	40	20
	Self-limiting DBM	3	yes	0.15	2.4	1	4	0.8	40	20
	Self-limiting DBM	3	yes	0.15	2.4	1	4	1.6	36	24
	Self-limiting DBM	4	yes	0.15	2.4	1	4	0	0	30
	Self-limiting DBM	4	yes	0.15	2.4	1	4	0.4	17	43
	Self-limiting DBM	4	yes	0.15	2.4	1	4	0.8	21	39
	Self-limiting DBM	4	yes	0.15	2.4	1	4	1.6	13	47
	control	1	no	0.15	2.4	1	4	0	1	29
	control	1	no	0.15	2.4	1	4	0.4	47	13
	control	1	no	0.15	2.4	1	4	0.8	47	13
	control	1	no	0.15	2.4	1	4	1.6	36	24
	control	2	no	0.15	2.4	1	4	0	0	30
	control	2	no	0.15	2.4	1	4	0.4	40	20
	control	2	no	0.15	2.4	1	4	0.8	42	18
	control	2	no	0.15	2.4	1	4	1.6	41	19
	control	3	no	0.15	2.4	1	4	0	0	30
	control	3	no	0.15	2.4	1	4	0.4	26	34
	control	3	no	0.15	2.4	1	4	0.8	23	37
	control	3	no	0.15	2.4	1	4	1.6	27	33
	control	4	no	0.15	2.4	1	4	0	2	28
	control	4	no	0.15	2.4	1	4	0.4	26	34
	control	4	no	0.15	2.4	1	4	0.8	36	24
	control	4	no	0.15	2.4	1	4	1.6	25	35
	Self-limiting DBM	1	yes	0.15	2.4	2	6	0	4	26
	Self-limiting DBM	1	yes	0.15	2.4	2	6	0.8	21	29
	Self-limiting DBM	1	yes	0.15	2.4	2	6	1.6	29	21
	Self-limiting DBM	2	yes	0.15	2.4	2	6	0	2	28
	Self-limiting DBM	2	yes	0.15	2.4	2	6	0.8	34	16
	Self-limiting DBM	2	yes	0.15	2.4	2	6	1.6	31	19
	Self-limiting DBM	3	yes	0.15	2.4	2	6	0	2	9
	Self-limiting DBM	3	yes	0.15	2.4	2	6	0.8	8	42
	Self-limiting DBM	3	yes	0.15	2.4	2	6	1.6	8	42
	Self-limiting DBM	4	yes	0.15	2.4	2	6	0	0	30
	Self-limiting DBM	4	yes	0.15	2.4	2	6	0.8	24	24
	Self-limiting DBM	4	yes	0.15	2.4	2	6	1.6	15	33
	control	1	no	0.15	2.4	2	6	0	1	24
	control	1	no	0.15	2.4	2	6	0.8	13	37
	control	1	no	0.15	2.4	2	6	1.6	13	37
	control	2	no	0.15	2.4	2	6	0	0	30
	control	2	no	0.15	2.4	2	6	0.8	8	42
	control	2	no	0.15	2.4	2	6	1.6	12	38
	control	3	no	0.15	2.4	2	6	0	1	29
	control	3	no	0.15	2.4	2	6	0.8	6	44
	control	3	no	0.15	2.4	2	6	1.6	7	43
	control	4	no	0.15	2.4	2	6	0	2	28
	control	4	no	0.15	2.4	2	6	0.8	6	44
	control	4	no	0.15	2.4	2	6	1.6	2	48
	Self-limiting DBM	1	yes	0.15	2.4	2	7	0	4	26
	Self-limiting DBM	1	yes	0.15	2.4	2	7	0.8	21	29
	Self-limiting DBM	1	yes	0.15	2.4	2	7	1.6	29	21
	Self-limiting DBM	2	yes	0.15	2.4	2	7	0	2	28
	Self-limiting DBM	2	yes	0.15	2.4	2	7	0.8	34	16
	Self-limiting DBM	2	yes	0.15	2.4	2	7	1.6	31	19
	Self-limiting DBM	3	yes	0.15	2.4	2	7	0	2	9
	Self-limiting DBM	3	yes	0.15	2.4	2	7	0.8	8	42
	Self-limiting DBM	3	yes	0.15	2.4	2	7	1.6	8	42
	Self-limiting DBM	4	yes	0.15	2.4	2	7	0	0	30
	Self-limiting DBM	4	yes	0.15	2.4	2	7	0.8	24	24
	Self-limiting DBM	4	yes	0.15	2.4	2	7	1.6	15	33
	control	1	no	0.15	2.4	2	7	0	1	24
	control	1	no	0.15	2.4	2	7	0.8	13	37
	control	1	no	0.15	2.4	2	7	1.6	13	37
	control	2	no	0.15	2.4	2	7	0	0	30
	control	2	no	0.15	2.4	2	7	0.8	8	42
	control	2	no	0.15	2.4	2	7	1.6	12	38
	control	3	no	0.15	2.4	2	7	0	1	29
	control	3	no	0.15	2.4	2	7	0.8	6	44
	control	3	no	0.15	2.4	2	7	1.6	7	43
	control	4	no	0.15	2.4	2	7	0	2	28
	control	4	no	0.15	2.4	2	7	0.8	6	44
	control	4	no	0.15	2.4	2	7	1.6	2	48
	Self-limiting DBM	1	yes	0.15	2.4	2	8	0	4	26
	Self-limiting DBM	1	yes	0.15	2.4	2	8	0.8	21	29
	Self-limiting DBM	1	yes	0.15	2.4	2	8	1.6	29	21
	Self-limiting DBM	2	yes	0.15	2.4	2	8	0	2	28
	Self-limiting DBM	2	yes	0.15	2.4	2	8	0.8	34	16
	Self-limiting DBM	2	yes	0.15	2.4	2	8	1.6	31	19
	Self-limiting DBM	3	yes	0.15	2.4	2	8	0	2	9
	Self-limiting DBM	3	yes	0.15	2.4	2	8	0.8	8	42
	Self-limiting DBM	3	yes	0.15	2.4	2	8	1.6	8	42
	Self-limiting DBM	4	yes	0.15	2.4	2	8	0	0	30
	Self-limiting DBM	4	yes	0.15	2.4	2	8	0.8	24	24
	Self-limiting DBM	4	yes	0.15	2.4	2	8	1.6	15	33
	control	1	no	0.15	2.4	2	8	0	1	24
	control	1	no	0.15	2.4	2	8	0.8	13	37
	control	1	no	0.15	2.4	2	8	1.6	13	37
	control	2	no	0.15	2.4	2	8	0	0	30
	control	2	no	0.15	2.4	2	8	0.8	8	42
	control	2	no	0.15	2.4	2	8	1.6	12	38
	control	3	no	0.15	2.4	2	8	0	1	29
	control	3	no	0.15	2.4	2	8	0.8	6	44
	control	3	no	0.15	2.4	2	8	1.6	7	43
	control	4	no	0.15	2.4	2	8	0	2	28
	control	4	no	0.15	2.4	2	8	0.8	6	44
	control	4	no	0.15	2.4	2	8	1.6	2	48
	Self-limiting DBM	1	yes	0.15	2.4	3	8	0	9	21
	Self-limiting DBM	1	yes	0.15	2.4	3	8	1.6	67	33
	Self-limiting DBM	2	yes	0.15	2.4	3	8	0	4	16
	Self-limiting DBM	2	yes	0.15	2.4	3	8	1.6	33	17
	Self-limiting DBM	3	yes	0.15	2.4	3	8	0	0	0
	Self-limiting DBM	3	yes	0.15	2.4	3	8	1.6	0	0
	Self-limiting DBM	4	yes	0.15	2.4	3	8	0	8	22
	Self-limiting DBM	4	yes	0.15	2.4	3	8	1.6	80	20
	control	1	no	0.15	2.4	3	8	0	6	24
	control	1	no	0.15	2.4	3	8	1.6	35	65
	control	2	no	0.15	2.4	3	8	0	7	23
	control	2	no	0.15	2.4	3	8	1.6	34	66
	control	3	no	0.15	2.4	3	8	0	9	21
	control	3	no	0.15	2.4	3	8	1.6	32	68
	control	4	no	0.15	2.4	3	8	0	2	28
	control	4	no	0.15	2.4	3	8	1.6	26	74
	Self-limiting DBM	1	yes	0.15	2.4	3	9	0	9	21
	Self-limiting DBM	1	yes	0.15	2.4	3	9	1.6	67	33
	Self-limiting DBM	2	yes	0.15	2.4	3	9	0	4	16
	Self-limiting DBM	2	yes	0.15	2.4	3	9	1.6	33	17
	Self-limiting DBM	3	yes	0.15	2.4	3	9	0	0	0
	Self-limiting DBM	3	yes	0.15	2.4	3	9	1.6	0	0
	Self-limiting DBM	4	yes	0.15	2.4	3	9	0	8	22
	Self-limiting DBM	4	yes	0.15	2.4	3	9	1.6	80	20
	control	1	no	0.15	2.4	3	9	0	6	24
	control	1	no	0.15	2.4	3	9	1.6	35	65
	control	2	no	0.15	2.4	3	9	0	7	23
	control	2	no	0.15	2.4	3	9	1.6	34	66
	control	3	no	0.15	2.4	3	9	0	9	21
	control	3	no	0.15	2.4	3	9	1.6	32	68
	control	4	no	0.15	2.4	3	9	0	2	28
	control	4	no	0.15	2.4	3	9	1.6	26	74
	Self-limiting DBM	1	yes	0.15	2.4	3	10	0	9	21
	Self-limiting DBM	1	yes	0.15	2.4	3	10	1.6	67	33
	Self-limiting DBM	2	yes	0.15	2.4	3	10	0	4	16
	Self-limiting DBM	2	yes	0.15	2.4	3	10	1.6	33	17
	control	1	no	0.15	2.4	3	10	0	6	24
	control	1	no	0.15	2.4	3	10	1.6	35	65
	control	2	no	0.15	2.4	3	10	0	7	23
	control	2	no	0.15	2.4	3	10	1.6	34	66
	control	3	no	0.15	2.4	3	10	0	9	21
	control	3	no	0.15	2.4	3	10	1.6	32	68
	control	4	no	0.15	2.4	3	10	0	2	28
	control	4	no	0.15	2.4	3	10	1.6	26	74
	Self-limiting DBM	1	yes	0.15	2.4	3	11	0	9	21
	Self-limiting DBM	1	yes	0.15	2.4	3	11	1.6	67	33
	Self-limiting DBM	2	yes	0.15	2.4	3	11	0	4	16
	Self-limiting DBM	2	yes	0.15	2.4	3	11	1.6	33	17
	Self-limiting DBM	3	yes	0.15	2.4	3	11	0	0	0
	Self-limiting DBM	3	yes	0.15	2.4	3	11	1.6	0	0
	Self-limiting DBM	4	yes	0.15	2.4	3	11	0	8	22
	Self-limiting DBM	4	yes	0.15	2.4	3	11	1.6	80	20
	control	1	no	0.15	2.4	3	11	0	6	24
	control	1	no	0.15	2.4	3	11	1.6	35	65
	control	2	no	0.15	2.4	3	11	0	7	23
	control	2	no	0.15	2.4	3	11	1.6	34	66
	control	3	no	0.15	2.4	3	11	0	9	21
	control	3	no	0.15	2.4	3	11	1.6	32	68
	control	4	no	0.15	2.4	3	11	0	2	28
	control	4	no	0.15	2.4	3	11	1.6	26	74

## Sheet: Low freq population dat (fig 3)
treatment	replicate	RIDL	initialr	initialpop	generation	toxin survivors _ weight in g	tpupae	refuge pupae_weight in g	rpupae	total_wt	tot_pupae	psurvivor	refsize
Self-limiting DBM	1	yes	0.04	2.4	1	0	0	0.532	88.6667	0.532	88.6667	0	1
Self-limiting DBM	2	yes	0.04	2.4	1	0.024	4	0.567	94.5	0.591	98.5	0.0406091	0.959391
Self-limiting DBM	3	yes	0.04	2.4	1	0.012	2	0.228	38	0.24	40	0.05	0.95
Self-limiting DBM	4	yes	0.04	2.4	1	0	0	0.047	7.83333	0.047	7.83333	0	1
Control	1	no	0.04	2.4	1	0.006	1	0.332	55.3333	0.338	56.3333	0.0177515	0.982249
Control	2	no	0.04	2.4	1	0.072	12	0.321	53.5	0.393	65.5	0.183206	0.816794
Control	3	no	0.04	2.4	1	0.006	1	0.514	85.6667	0.52	86.6667	0.0115385	0.988462
Control	4	no	0.04	2.4	1	0.012	2	0.103	17.1667	0.115	19.1667	0.104348	0.895652
Self-limiting DBM	1	yes	0.04	2.4	2	0	0	0.432	72	0.432	72	0	1
Self-limiting DBM	2	yes	0.04	2.4	2	0	0	0.114	19	0.114	19	0	1
Self-limiting DBM	3	yes	0.04	2.4	2	0	0	0.03	5	0.03	5	0	1
Self-limiting DBM	4	yes	0.04	2.4	2	0	0	0.144	24	0.144	24	0	1
Control	1	no	0.04	2.4	2	0.024	4	0.492	82	0.516	86	0.0465116	0.953488
Control	2	no	0.04	2.4	2	0.024	4	0.516	86	0.54	90	0.0444444	0.955556
Control	3	no	0.04	2.4	2	0	0	0.948	158	0.948	158	0	1
Control	4	no	0.04	2.4	2	0	0	0.114	19	0.114	19	0	1

## Sheet: Low freq PCR dat (fig 3)
													genotype from PCR	genotype from PCR	genotype from PCR
treatment	replicate	RIDL	initial r	generation	toxin	refuga	total	refuge freq	tox_N	ref_N	eggs in tox	est_propRR	RR	RS	SS	fr
Self-limiting DBM	1	yes	0.04	1	0	0.532	0.532	1	0	88.6667	798	0
Self-limiting DBM	2	yes	0.04	1	0.024	0.567	0.591	0.959391	4	94.5	850.5	0.00470312
Self-limiting DBM	3	yes	0.04	1	0.012	0.228	0.24	0.95	2	38	342	0.00584795
Self-limiting DBM	4	yes	0.04	1	0	0.047	0.047	1	0	7.83333	70.5	0
con	1	no	0.04	1	0.006	0.332	0.338	0.982249	1	55.3333	498	0.00200803
con	2	no	0.04	1	0.072	0.321	0.393	0.816794	12	53.5	481.5	0.0249221
con	3	no	0.04	1	0.006	0.514	0.52	0.988462	1	85.6667	771	0.00129702
con	4	no	0.04	1	0.012	0.103	0.115	0.895652	2	17.1667	154.5	0.012945
Self-limiting DBM	1	yes	0.04	2	0	0.432	0.432	1	0	72	648	0	15	25	130	0.161765
Self-limiting DBM	2	yes	0.04	2	0	0.114	0.114	1	0	19	171	0	20	19	89	0.230469
Self-limiting DBM	3	yes	0.04	2	0	0.03	0.03	1	0	5	45	0	4	15	121	0.0821429
Self-limiting DBM	4	yes	0.04	2	0	0.144	0.144	1	0	24	216	0	36	82	62	0.427778
con	1	no	0.04	2	0.024	0.492	0.516	0.953488	4	82	738	0.00542005	15	27	136	0.160112
con	2	no	0.04	2	0.024	0.516	0.54	0.955556	4	86	774	0.00516796	13	28	136	0.152542
con	3	no	0.04	2	0	0.948	0.948	1	0	158	1422	0	14	48	126	0.202128
con	4	no	0.04	2	0	0.114	0.114	1	0	19	171	0	9	17	142	0.104167

## Sheet: life_history _fec
potid	genotype	tot_eggs_laid
1	ls	182
2	ls	24
3	ls	127
4	ls	194
5	ls	186
6	ls	188
7	ls	76
8	ls	80
9	ls	81
10	ls	13
12	ls	24
13	ls	42
14	ls	177
15	ls	185
16	ls	106
17	ls	98
18	ls	122
19	ls	126
21	ls	154
22	ls	45
24	ls	143
25	ls	105
26	ls	84
27	ls	134
28	ls	37
30	ls	90
31	ls	115
32	ls	71
33	ls	97
34	ls	95
36	ls	118
37	ls	144
38	ls	70
39	ls	14
40	ls	53
41	ls	98
43	ls	49
44	ls	59
46	ls	22
47	ls	67
48	ls	95
49	ls	129
1	rr	92
2	rr	112
3	rr	39
4	rr	104
5	rr	83
6	rr	72
7	rr	26
8	rr	144
10	rr	75
11	rr	133
12	rr	91
13	rr	102
15	rr	15
16	rr	108
17	rr	119
18	rr	105
19	rr	96
20	rr	107
22	rr	87
23	rr	51
25	rr	20
28	rr	20
30	rr	33
33	rr	55
34	rr	45
35	rr	74
36	rr	82
37	rr	104
38	rr	21
1	rs-ss	56
2	rs-ss	102
3	rs-ss	188
4	rs-ss	215
5	rs-ss	46
6	rs-ss	63
7	rs-ss	188
8	rs-ss	123
9	rs-ss	27
10	rs-ss	106
11	rs-ss	152
12	rs-rr	101
16	rs-rr	76
17	rs-rr	77
18	rs-rr	71
19	rs-rr	128
20	rs-rr	96
21	rs-rr	87
1	ss	75
2	ss	117
3	ss	193
4	ss	201
5	ss	106
6	ss	148
7	ss	215
8	ss	117
9	ss	179
10	ss	156
11	ss	142
13	ss	119
14	ss	109
15	ss	82
16	ss	166
17	ss	202
22	ss	119

## Sheet: lif_history_larval survival
	potid	genotype	diet	block	totsurv	totlarv	survival	female
	1	ass	vit	2	19	20	0.95	ss			totsurv	total number of larvae
	2	ass	vit	2	10	20	0.5	ss			totlarv	total number of larvae picked (20 for each)
	4	ass	vit	2	11	20	0.55	ss
	5	ass	vit	2	18	20	0.9	ss
	6	ass	vit	2	11	20	0.55	ss
	7	ass	vit	2	10	20	0.5	ss
	8	ass	vit	2	16	20	0.8	ss
	9	ass	vit	2	17	20	0.85	ss
	10	ass	vit	2	16	20	0.8	ss
	11	ass	vit	2	5	20	0.25	ss
	13	ass	vit	2	14	20	0.7	ss
	14	ass	vit	2	16	20	0.8	ss
	17	ass	vit	2	19	20	0.95	ss
	5	lw	tet	2	18	20	0.9	ss
	15	lw	tet	2	20	20	1	ss
	25	lw	tet	2	18	20	0.9	ss
	27	lw	tet	2	18	20	0.9	ss
	30	lw	tet	2	19	20	0.95	ss
	31	lw	tet	2	18	20	0.9	ss
	32	lw	tet	2	20	20	1	ss
	33	lw	tet	2	19	20	0.95	ss
	34	lw	tet	2	19	20	0.95	ss
	36	lw	tet	2	20	20	1	ss
	37	lw	tet	2	20	20	1	ss
	49	lw	tet	2	18	20	0.9	ss
	5	ls	vit	2	14	20	0.7	ss
	15	ls	vit	2	18	20	0.9	ss
	25	ls	vit	2	11	20	0.55	ss
	27	ls	vit	2	12	20	0.6	ss
	30	ls	vit	2	12	20	0.6	ss
	31	ls	vit	2	13	20	0.65	ss
	32	ls	vit	2	16	20	0.8	ss
	33	ls	vit	2	12	20	0.6	ss
	34	ls	vit	2	16	20	0.8	ss
	36	ls	vit	2	14	20	0.7	ss
	37	ls	vit	2	13	20	0.65	ss
	49	ls	vit	2	15	20	0.75	ss
	1	rrt	tox	2	21	21	1	rr
	2	rrt	tox	2	18	20	0.9	rr
	4	rrt	tox	2	17	20	0.85	rr
	5	rrt	tox	2	11	20	0.55	rr
	6	rrt	tox	2	20	20	1	rr
	8	rrt	tox	2	20	20	1	rr
	11	rrt	tox	2	19	20	0.95	rr
	12	rrt	tox	2	18	20	0.9	rr
	16	rrt	tox	2	20	20	1	rr
	17	rrt	tox	2	15	20	0.75	rr
	18	rrt	tox	2	20	20	1	rr
	19	rrt	tox	2	17	20	0.85	rr
	20	rrt	tox	2	20	20	1	rr
	22	rrt	tox	2	20	20	1	rr
	36	rrt	tox	2	10	20	0.5	rr
	37	rrt	tox	2	15	20	0.75	rr
	1	rr	vit	2	20	20	1	rr
	2	rr	vit	2	18	20	0.9	rr
	4	rr	vit	2	19	20	0.95	rr
	5	rr	vit	2	17	20	0.85	rr
	6	rr	vit	2	21	21	1	rr
	8	rr	vit	2	20	20	1	rr
	11	rr	vit	2	20	20	1	rr
	12	rr	vit	2	20	20	1	rr
	16	rr	vit	2	20	20	1	rr
	17	rr	vit	2	18	20	0.9	rr
	18	rr	vit	2	18	20	0.9	rr
	19	rr	vit	2	20	20	1	rr
	20	rr	vit	2	18	20	0.9	rr
	22	rr	vit	2	19	20	0.95	rr
	36	rr	vit	2	12	20	0.6	rr
	37	rr	vit	2	18	20	0.9	rr
	1	rs	vit	2	17	20	0.85	ss
	2	rs	vit	2	5	20	0.25	ss
	3	rs	vit	2	20	20	1	ss
	4	rs	vit	2	19	20	0.95	ss
	5	rs	vit	2	11	20	0.55	ss
	7	rs	vit	2	20	20	1	ss
	8	rs	vit	2	15	20	0.75	ss
	10	rs	vit	2	17	20	0.85	ss
	11	rs	vit	2	20	20	1	ss
	12	rs	vit	2	1	20	0.05	rr
	16	rs	vit	2	18	20	0.9	rr
	18	rs	vit	2	11	20	0.55	rr
	19	rs	vit	2	19	20	0.95	rr
	20	rs	vit	2	19	20	0.95	rr
	21	rs	vit	2	14	20	0.7	rr
	1	rs	vit	1	14	20	0.7	na
	2	rs	vit	1	19	20	0.95	na
	3	rs	vit	1	16	20	0.8	na
	4	rs	vit	1	20	20	1	na
	5	rs	vit	1	16	20	0.8	na
	6	rs	vit	1	10	12	0.833333	na
	1	ls	vit	1	17	20	0.85	ss
	2	ls	vit	1	18	20	0.9	ss
	3	ls	vit	1	13	20	0.65	ss
	4	ls	vit	1	16	20	0.8	ss
	5	ls	vit	1	19	20	0.95	ss
	6	ls	vit	1	17	20	0.85	ss
	7	ls	vit	1	16	20	0.8	ss
	8	ls	vit	1	19	20	0.95	ss
	9	ls	vit	1	19	20	0.95	ss
	10	ls	vit	1	17	20	0.85	ss
	1	ass	vit	1	15	20	0.75	ss
	2	ass	vit	1	20	20	1	ss
	3	ass	vit	1	19	20	0.95	ss
	4	ass	vit	1	20	20	1	ss
	5	ass	vit	1	17	20	0.85	ss
	6	ass	vit	1	16	20	0.8	ss
	7	ass	vit	1	20	20	1	ss
	8	ass	vit	1	20	20	1	ss
	9	ass	vit	1	20	20	1	ss
	10	ass	vit	1	20	20	1	ss
	1	rr	vit	1	20	20	1	rr
	2	rr	vit	1	20	20	1	rr
	3	rr	vit	1	20	20	1	rr
	4	rr	vit	1	19	20	0.95	rr
	5	rr	vit	1	20	20	1	rr
	6	rr	vit	1	18	20	0.9	rr
	7	rr	vit	1	20	20	1	rr
	8	rr	vit	1	20	20	1	rr
	9	rr	vit	1	20	20	1	rr
	10	rr	vit	1	20	20	1	rr

## Sheet: life history competing males
treatment (competing males)	replicate	success (fluoresecent)	fail	rate	mean	se	se1	no. of outcome	observed	expected	x2	sumx2	p
LL vs SS	1	1	240	0.00414938	0.0201863	0.00992878	0.00554619	Lw	13	322	296.525	593.05	0.001
LL vs SS	2	12	201	0.056338				SS	631	322	296.525
LL vs SS	3	0	190	0
LL vs Lw	1	120	98	0.550459	0.542169	0.033317	0.0164977	LL	495	228.25	311.744	415.659	0.001
LL vs Lw	2	68	54	0.557377				Lw	418	684.75	103.915
LL vs Lw	3	137	117	0.53937
LL vs Lw	4	112	68	0.622222
LL vs Lw	5	58	81	0.417266
Lw vs SS	1	3	23	0.115385	0.147651	0.0391185	0.0291606	Lw	22	37.25	6.24329	8.32438	0.001
Lw vs SS	2	0	31	0				SS	127	111.75	2.0811
Lw vs SS	3	19	73	0.206522
RR vs SS	1	21	45	0.318182	0.35468	0.0307669	0.0336612	RS	72	101.5	8.57389	17.1478
RR vs SS	2	19	46	0.292308				SS	131	101.5	8.57389
RR vs SS	3	32	40	0.444444
